# Supplementary material for: A New Perspective: Revealing the Algicidal Properties of Bacillus subtilis to Alexandrium pacificum from Bacterial Communities and Toxins
Source: Mar Drugs. 2022 Sep 30;20(10):624. doi: 10.3390/md20100624 (PMC9605167; doi:10.3390/md20100624)
Supplement: Supplementary file 1 [file marinedrugs-20-00624-s001.zip]

Archive with 1 entries (1 files):
- marinedrugs-1913838-supplementary.pdf
